# Supplementary material for: Revision of Clinical Pre-Test Probability Scores in Hospitalized Patients with Pulmonary Embolism and SARS-CoV-2 Infection
Source: Rev Cardiovasc Med. 2023 Jan 10;24(1):18. doi: 10.31083/j.rcm2401018 (PMC11270401; doi:10.31083/j.rcm2401018)
Supplement: Supplementary file 1 [file 2153-8174-24-1-018-s1.zip]

Archive with 2 entries (2 files):
- STROBE_checklist_cohort - RCM.docx
- Supplementary TABLE 1.docx
